# Supplementary material for: Potentially Harmful Elements Associated with Dust of Mosques: Pollution Status, Sources, and Human Health Risks
Source: Int J Environ Res Public Health. 2023 Feb 2;20(3):2687. doi: 10.3390/ijerph20032687 (PMC9916264; doi:10.3390/ijerph20032687)
Supplement: Supplementary file 1 [file ijerph-20-02687-s001.zip]

Archive with 1 entries (1 files):
- ijerph-2138854-supplementary.pdf
